# Supplementary material for: Integrated Transcriptome and Metabolomics Analyses Show MYC as a Potential Therapeutic Target for Behçet's Uveitis
Source: Adv Sci (Weinh). 2025 Jun 30;12(36):e17843. doi: 10.1002/advs.202417843 (PMC12463086; doi:10.1002/advs.202417843)
Supplement: Supplementary file 2 — Supplemental Table 1 [file ADVS-12-e17843-s004.xlsx]

## Sheet: sample used in metabolomics
Group	Age	Gender	Status	Uveitis	Oral ulcer	Genital ulcer	Disease scores	Anterior Chamber Cells	Anterior Chamber Flare	Treatment
BU1	29	male	Active	√	√		4	2+~3+	2+~3+	not receive any therapy
BU2	28	male	Active	√	√		4	2+~3+	2+~3+	not receive any therapy
BU3	46	male	Active	√	√		4	2+~3+	2+~3+	not receive any therapy
BU4	40	male	Active	√	√		4	2+~3+	2+~3+	not receive any therapy
BU5	31	male	Active	√	√		4	2+~3+	2+~3+	not receive any therapy
BU6	29	female	Active	√	√		4	2+~3+	2+~3+	not receive any therapy
BU7	28	male	Active	√	√		4	2+~3+	2+~3+	not receive any therapy
BU8	33	female	Active	√	√		4	2+~3+	2+~3+	not receive any therapy
BU9	46	female	Active	√	√		4	2+~3+	2+~3+	not receive any therapy
BU10	43	male	Active	√	√		4	2+~3+	2+~3+	not receive any therapy
BU11	40	male	Active	√	√		4	2+~3+	2+~3+	not receive any therapy
BU12	37	female	Active	√	√		4	2+~3+	2+~3+	not receive any therapy
BU13	26	male	Active	√	√		4	2+~3+	2+~3+	not receive any therapy
BU14	46	male	Active	√	√		4	2+~3+	2+~3+	not receive any therapy
BU15	44	male	Active	√	√		4	2+~3+	2+~3+	not receive any therapy
BU16	28	female	Active	√	√		4	2+~3+	2+~3+	not receive any therapy
BU17	49	female	Active	√	√		4	2+~3+	2+~3+	not receive any therapy
BU18	35	female	Active	√	√		4	2+~3+	2+~3+	not receive any therapy
BU19	36	male	Active	√	√		4	2+~3+	2+~3+	not receive any therapy
BU20	22	male	Active	√	√		4	2+~3+	2+~3+	not receive any therapy
HC1	64	male	Healthy				0	0	0	not receive any therapy
HC2	33	male	Healthy				0	0	0	not receive any therapy
HC3	21	female	Healthy				0	0	0	not receive any therapy
HC4	20	female	Healthy				0	0	0	not receive any therapy
HC5	53	female	Healthy				0	0	0	not receive any therapy
HC6	42	male	Healthy				0	0	0	not receive any therapy
HC7	41	male	Healthy				0	0	0	not receive any therapy
HC8	30	female	Healthy				0	0	0	not receive any therapy
HC9	39	male	Healthy				0	0	0	not receive any therapy
HC10	29	male	Healthy				0	0	0	not receive any therapy
HC11	37	male	Healthy				0	0	0	not receive any therapy
HC12	28	female	Healthy				0	0	0	not receive any therapy
HC13	46	female	Healthy				0	0	0	not receive any therapy
HC14	36	male	Healthy				0	0	0	not receive any therapy
HC15	55	male	Healthy				0	0	0	not receive any therapy
HC16	38	female	Healthy				0	0	0	not receive any therapy
HC17	27	female	Healthy				0	0	0	not receive any therapy
HC18	41	male	Healthy				0	0	0	not receive any therapy
HC19	54	male	Healthy				0	0	0	not receive any therapy
HC20	37	female	Healthy				0	0	0	not receive any therapy

## Sheet: sample used in scRNA-seq
Group	Age	Gender	Status	Uveitis	Oral ulcer	Disease scores	Anterior Chamber Cells	Anterior Chamber Flare	Treatment
BU1	14	male	Active	√	√	4	2+~3+	2+~3+	not receive any therapy
BU2	24	male	Active	√	√	4	2+~3+	2+~3+	not receive any therapy
BU3	48	male	Active	√	√	4	2+~3+	2+~3+	not receive any therapy
BU4	31	male	Active	√	√	4	2+~3+	2+~3+	not receive any therapy
BU5	42	female	Active	√	√	4	2+~3+	2+~3+	not receive any therapy
BU6	33	female	Active	√	√	4	2+~3+	2+~3+	not receive any therapy
HC1	68	male	Healthy			0	0	0	not receive any therapy
HC2	69	male	Healthy			0	0	0	not receive any therapy
HC3	24	male	Healthy			0	0	0	not receive any therapy
HC4	24	female	Healthy			0	0	0	not receive any therapy
HC5	40	female	Healthy			0	0	0	not receive any therapy
HC6	68	female	Healthy			0	0	0	not receive any therapy

## Sheet: sample used in ECAR
Group	Age	Gender	Status	Uveitis	Oral ulcer	Disease scores	Anterior Chamber Cells	Anterior Chamber Flare	Treatment
BU1	24	male	Active	√	√	4	2+~3+	2+~3+	not receive any therapy
BU2	48	female	Active	√	√	4	2+~3+	2+~3+	not receive any therapy
BU3	26	female	Active	√	√	4	2+~3+	2+~3+	not receive any therapy
BU4	38	male	Active	√	√	4	2+~3+	2+~3+	not receive any therapy
BU5	45	male	Active	√	√	4	2+~3+	2+~3+	not receive any therapy
BU6	30	female	Active	√	√	4	2+~3+	2+~3+	not receive any therapy
BU7	32	male	Active	√	√	4	2+~3+	2+~3+	not receive any therapy
BU8	35	female	Active	√	√	4	2+~3+	2+~3+	not receive any therapy
BU9	29	male	Active	√	√	4	2+~3+	2+~3+	not receive any therapy
HC1	23	male	healthy			0	0	0	not receive any therapy
HC2	21	male	healthy			0	0	0	not receive any therapy
HC3	28	male	healthy			0	0	0	not receive any therapy
HC4	33	female	healthy			0	0	0	not receive any therapy
HC5	39	female	healthy			0	0	0	not receive any therapy
HC6	47	female	healthy			0	0	0	not receive any therapy
HC7	50	male	healthy			0	0	0	not receive any therapy
HC8	39	male	healthy			0	0	0	not receive any therapy
HC9	40	female	healthy			0	0	0	not receive any therapy

## Sheet: sample used in MYC expression
Group	Age	Gender	Status	Uveitis	Oral ulcer	Disease scores	Anterior Chamber Cells	Anterior Chamber Flare	Treatment
BU1	31	male	Active	√	√	4	2+~3+	2+~3+	not receive any therapy
BU2	38	male	Active	√	√	4	2+~3+	2+~3+	not receive any therapy
BU3	35	male	Active	√	√	4	2+~3+	2+~3+	not receive any therapy
BU4	49	male	Active	√	√	4	2+~3+	2+~3+	not receive any therapy
BU5	41	male	Active	√	√	4	2+~3+	2+~3+	not receive any therapy
BU6	28	female	Active	√	√	4	2+~3+	2+~3+	not receive any therapy
BU7	52	female	Active	√	√	4	2+~3+	2+~3+	not receive any therapy
BU8	26	female	Active	√	√	4	2+~3+	2+~3+	not receive any therapy
BU9	29	female	Active	√	√	4	2+~3+	2+~3+	not receive any therapy
BU10	33	male	Active	√	√	4	2+~3+	2+~3+	not receive any therapy
HC1	24	male	healthy			0	0	0	not receive any therapy
HC2	42	male	healthy			0	0	0	not receive any therapy
HC3	55	male	healthy			0	0	0	not receive any therapy
HC4	51	female	healthy			0	0	0	not receive any therapy
HC5	42	male	healthy			0	0	0	not receive any therapy
HC6	36	male	healthy			0	0	0	not receive any therapy
HC7	30	female	healthy			0	0	0	not receive any therapy
HC8	23	female	healthy			0	0	0	not receive any therapy
HC9	25	female	healthy			0	0	0	not receive any therapy
HC10	40	female	healthy			0	0	0	not receive any therapy
Group	Age	Gender	Status	Uveitis	Oral ulcer	Disease scores	Anterior Chamber Cells (before)	Anterior Chamber Flare (before)	Anterior Chamber Cells (after)	Anterior Chamber Flare (after)	Treatment
BU_treatment response1	28	female	Active	√	√	4	2+	3+	0.5+	1+	treatment response
BU_treatment response2	32	female	Active	√	√	4	2+	3+	0.5+	1+	treatment response
BU_treatment response3	30	male	Active	√	√	4	3+	3+	1+	1+	treatment response
BU_treatment response4	21	male	Active	√	√	4	3+	3+	1+	1+	treatment response
BU_treatment response5	40	male	Active	√	√	4	3+	3+	1+	1+	treatment response
BU_treatment response6	29	female	Active	√	√	4	2+	3+	0.5+	1+	treatment response
BU_treatment response7	39	male	Active	√	√	4	3+	3+	1+	1+	treatment response
BU_treatment response8	36	male	Active	√	√	4	3+	3+	1+	1+	treatment response
BU_treatment response9	42	female	Active	√	√	4	3+	3+	1+	1+	treatment response
BU_treatment response10	25	female	Active	√	√	4	3+	3+	1+	1+	treatment response
BU_treatment non-response1	21	female	Active	√	√	4	1+	1+	3+	3+	resistance to treatment
BU_treatment non-response2	28	male	Active	√	√	4	3+	3+	4+	4+	resistance to treatment
BU_treatment non-response3	33	male	Active	√	√	4	3+	3+	4+	4+	resistance to treatment
BU_treatment non-response4	40	male	Active	√	√	4	3+	3+	4+	4+	resistance to treatment
BU_treatment non-response5	37	male	Active	√	√	4	1+	1+	3+	3+	resistance to treatment
BU_treatment non-response6	30	male	Active	√	√	4	3+	3+	4+	4+	resistance to treatment
BU_treatment non-response7	27	female	Active	√	√	4	3+	3+	4+	4+	resistance to treatment
BU_treatment non-response8	20	female	Active	√	√	4	1+	1+	3+	3+	resistance to treatment
BU_treatment non-response9	41	female	Active	√	√	4	3+	3+	4+	4+	resistance to treatment
BU_treatment non-response10	36	female	Active	√	√	4	3+	3+	4+	4+	resistance to treatment
