# Supplementary material for: Integrated Transcriptome and Metabolomics Analyses Show MYC as a Potential Therapeutic Target for Behçet's Uveitis
Source: Adv Sci (Weinh). 2025 Jun 30;12(36):e17843. doi: 10.1002/advs.202417843 (PMC12463086; doi:10.1002/advs.202417843)
Supplement: Supplementary file 3 — Supplemental Table 2 [file ADVS-12-e17843-s005.xlsx]

## Sheet: Metabolite
	Metabolite	MetaboliteFormula
1	1,3-Butadiene	C4H6
2	Piperidine	C5H11N
3	1,2-Dichloroethane	C2H4Cl2
4	1-Pyrrolidinecarboxaldehyde	C5H9NO
5	1-(1Z-Octadecenyl)-sn-glycero-3-phosphocholine	C26H54NO6P
6	Choline	C5H14NO
7	Proline	C5H9NO2
8	1,1,2-Trimethyl-3,5-bis(1-methylethenyl)cyclohexane	C15H26
9	Betaine	C5H11NO2
10	2-Ethylacrylic acid	C5H8O2
11	Niacinamide	C6H6N2O
12	DL-Coniine	C8H17N
13	1,11-Undecanedicarboxylic acid	C13H24O4
14	1,2-Benzisothiazol-3(2H)-one	C7H5NOS
15	Creatine	C4H9N3O2
16	Isoleucine	C6H13NO2
17	2-Indolinone	C8H7NO
18	2-Benzoxazolol	C7H5NO2
19	1-Heptadecanoyl-sn-glycero-3-phosphocholine	C25H52NO7P
20	2-Phenylacetamide	C8H9NO
21	L-Proline	C5H9NO2
22	1H-Indole-3-propanoic acid	C11H11NO2
23	1-Aminocyclohexanecarboxylic acid	C7H13NO2
24	1H-Indole-3-carboxaldehyde	C9H7NO
25	Phthalic anhydride	C8H4O3
26	Di-2-furanylmethane	C9H8O2
27	Methionine	C5H11NO2S
28	1-O-Hexadecyl-2-O-acetyl-sn-glyceryl-3-phosphorylcholine	C26H54NO7P
29	5-Nitro-2-toluidine	C7H8N2O2
30	Pyruvate	C7H7NO3
31	O,O-Diethyl phosphate	C4H11O4P
32	Eucalyptol	C10H18O
33	Sarcosine ethyl ester	C5H11NO2
34	2-Methoxynaphthalene	C11H10O
35	Chloridazone-methyl-desphenyl	C5H6ClN3O
36	2-Amino-1-phenylethanol	C8H11NO
37	Quinoline-4,8-diol	C9H7NO2
38	1-Oleoyl-sn-glycero-3-phosphocholine	C26H52NO7P
39	3-Hydroxycinnamic acid	C9H8O3
40	1-Palmitoyl-2-hydroxy-sn-glycero-3-phosphoethanolamine	C21H44NO7P
41	1-Stearoyl-2-arachidonoyl-sn-glycero-3-phospho-(1'-myo-inositol)	C47H83O13P
42	Diphenylamine	C12H11N
43	3-Cyclohexyl-L-alaninamide	C9H18N2O
44	4-Ethyl-5-methyl-2-(1-methylethyl)oxazole	C9H15NO
45	Arginine	C6H14N4O2
46	Trigonelline	C7H7NO2
47	1-Stearoyl-2-hydroxy-sn-glycero-3-phosphocholine	C26H54NO7P
48	Cotinine	C10H12N2O
49	1,2-Dihydroxy-3,4-epoxy-1,2,3,4-tetrahydronaphthalene	C10H10O3
50	Theobromine	C7H8N4O2
51	Acetoveratrone	C10H12O3
52	D-Glucose	C5H11NO4S
53	Tyrosine	C9H11NO3
54	Triethyl phosphate	C6H15O4P
55	2,6-Dimethoxy-4-propylphenol	C11H16O3
56	Desethyl atrazine	C6H10ClN5
57	6-Formylumbelliferone	C10H6O4
58	Carbendazim	C9H9N3O2
59	Caffeine	C8H10N4O2
60	2,8-Di-O-methylellagic acid	C16H10O8
61	beta-D-Glucose	C9H18NO4
62	Eupolauridine	C14H8N2
63	2,9-Dimethyl-2,9-diazatricyclo[10.2.2.25,8]octadeca-5,7,12,14,15,17-hexaene-3,10-diol, 9CI	C18H22N2O2
64	5-Hydroxyindole-3-acetic acid	C10H9NO3
65	Neocuproine	C14H12N2
66	alpha-D-Glucose	C13H17NO2
67	Diethyl phthalate	C12H14O4
68	Oxalosuccinate	C9H17NO4
69	2-Amino-3,8-dimethyl-3H-imidazo[4,5-f]quinoxaline	C11H11N5
70	Pro-Leu	C11H20N2O3
71	Acylcarnitine 4:0	C11H22NO4
72	1,10-Oxidocalamenene	C15H20O
73	L-beta-aspartyl-L-threonine	C8H14N2O6
74	2-Aminonaphthalene	C10H9N
75	Phe-Gly	C11H14N2O3
76	Acylcarnitine 5:0	C12H24NO4
77	4,4'-Dichlorobenzophenone	C13H8Cl2O
78	Phe-Ser	C12H16N2O4
79	Isopropyl 3-(3,4-dihydroxyphenyl)-2-hydroxypropanoate	C12H16O5
80	Acylcarnitine 6:0	C13H26NO4
81	Temurin	C9H12N4O3
82	Asp-Glu	C9H14N2O7
83	Acylcarnitine 7:0	C14H28NO4
84	Sulfamethazine	C12H14N4O2S
85	2'-Deoxyguanosine 5'-diphosphate	C10H15N5O10P2
86	Metalaxyl	C15H21NO4
87	2-Exo-hydroxy-1,8-cineole	C10H18O2
88	(S)-Lactate	C17H19NO3
89	Acylcarnitine 8:1	C15H28NO4
90	beta-D-Fructose_1,6-bisphosphate	C15H11ClN2O2
91	2-Methoxy-9-phenyl-1H-phenalen-1-one	C20H14O2
92	Acylcarnitine 8:0	C15H30NO4
93	3-Amino-2-oxazolidinone	C3H6N2O2
94	Glu-Phe	C14H18N2O5
95	3-Aminopentanoic acid	C5H11NO2
96	3-Methoxycyclohexanecarboxylic acid	C8H14O3
97	Acylcarnitine 9:1	C16H30NO4
98	2S-Amino-4E-octadecene-1,3S-diol	C18H37NO2
99	4-Hydroxyphenylmaraviroc	C29H41F2N5O2
100	Acylcarnitine 9:0	C16H32NO4
101	Octamethylpyrophosphoramide	C8H24N4O3P2
102	5.alpha.-Pregnan-3.alpha.,17-diol-20-one 3-sulfate	C21H34O6S
103	Arbutin	C10H12N4O5
104	Ascorbate	C17H27NO4
105	Acylcarnitine 10:2	C17H30NO4
106	Acylcarnitine 10:1	C17H32NO4
107	Acylcarnitine 10:0	C17H34NO4
108	isorhamnetin	C16H12O7
109	Ormosanine	C20H35N3
110	DG 36:3; DG(18:1/18:2)	C20H24O2
111	9,10-Dihydroxy-12Z-octadecenoic acid	C18H34O4
112	Tris(2-chloropropyl) phosphate	C9H18Cl3O4P
113	Acylcarnitine 12:2	C19H34NO4
114	Acylcarnitine 11:1	C18H34NO4
115	Acylcarnitine 11:0	C18H36NO4
116	3',5'-Cyclic Inosine monophosphate	C10H11N4O7P
117	Adipostatin A	C21H36O2
118	Decanoyl-L-carnitine	C17H33NO4
119	Erucamide	C22H43NO
120	SM 30:1; SM(d14:0/16:1)	C20H26N2O2
121	Acylcarnitine 12:1	C19H36NO4
122	Butanoic_acid	C21H29NO3
123	N-(1-Amino-3,3-dimethyl-1-oxobutan-2-yl)-1-pentyl-1H-indole-3-carboxamide	C20H29N3O2
124	Acylcarnitine 12:0	C19H38NO4
125	Benzeneethanamine, 2,5-dimethoxy-N-[(2-methoxyphenyl)methyl]-4-nitro-	C18H22N2O5
126	Retrorsine	C18H25NO6
127	Acetoin	C22H28N2O2
128	Acylcarnitine 13:1	C20H38NO4
129	Acylcarnitine 13:0	C20H40NO4
130	Sulfate	C17H12Cl2N4O
131	3-Imidazole-2-oxopropanoate	C21H28O5
132	(E)-2-Hexenal	C22H30FNO
133	5-Hydroxypentanoate	C21H30O5
134	Acitretin	C21H26O3
135	Acylcarnitine 14:3	C21H36NO4
136	Acylcarnitine 14:2	C21H38NO4
137	Acylcarnitine 14:1	C21H40NO4
138	Acylcarnitine 15:1	C22H42NO4
139	3-Hydroxyisovalerate	C24H34O4
140	Octaethylene glycol	C16H34O9
141	Dioctyl phthalate	C24H38O4
142	Acylcarnitine 16:3	C23H40NO4
143	Acylcarnitine 16:2	C23H42NO4
144	Acylcarnitine 16:1	C23H44NO4
145	Acylcarnitine 16:0	C23H46NO4
146	11-Hydroxyeicosatetraenoate glyceryl ester	C23H38O5
147	Pyruvate_oxime	C17H20F6N2O3
148	Di(2-nonyl) phthalate	C26H42O4
149	Acylcarnitine 18:3	C25H44NO4
150	Acylcarnitine 18:2	C25H46NO4
151	Acylcarnitine 18:1	C25H48NO4
152	Acylcarnitine 20:6	C27H42NO4
153	Acylcarnitine 20:4	C27H46NO4
154	Acylcarnitine 20:3	C27H48NO4
155	Allose	C6H12O6
156	LysoPE 16:0	C21H44NO7P
157	Alpha-Linolenic acid	C18H30O2
158	2-Aminomalonate_semialdehyde	C29H40N2O4
159	(Z)-3-Peroxyaminoacrylate	C9H18N6
160	AMP	C10H14N5O7P
161	Plasmenyl-PC 16:0; PC(P-14:0/2:0)	C24H48NO7P
162	LysoPhosphatidylcholine_16_0	C24H50NO7P
163	Capric acid	C10H20O2
164	Cinnabarinic acid	C14H8N2O6
165	cis,cis-Muconic acid	C6H6O4
166	Citric acid	C6H8O7
167	Plasmenyl-PC 17:0; PC(P-14:0/3:0)	C25H50NO7P
168	Creatinine	C4H7N3O
169	6-(3-Dimethylaminopropionyl)forskolin	C27H43NO8
170	1-O-Octadecyl-sn-glyceryl-3-phosphorylcholine	C26H56NO6P
171	Phenethylamine	C29H31N7O
172	D6-Ambrettolide	C16H28O2
173	Dehydrocarpaine I	C28H48N2O4
174	Deoxycholic acid	C24H40O4
175	PG 17:1; PG(4:0/13:1)	C23H43O10P
176	DG 36:4; DG(18:2/18:2)	C39H68O5
177	Plasmenyl-PC 19:0; PC(P-14:0/5:0)	C27H54NO7P
178	PC 18:0; PC(9:0/9:0)	C26H52NO8P
179	Phenylpyruvate	C33H36N2O5
180	Dibutyl phthalate	C16H22O4
181	Dicumarol	C19H12O6
182	4-Coumarate	C28H22F3N7O
183	Dinoseb	C10H12N2O5
184	Ethyl syringate	C11H14O5
185	Ethylenediaminetetraacetic acid	C10H16N2O8
186	trans-2-Hydroxycinnamate	C30H53N3O6
187	Ginkgolic acid I	C22H34O3
188	Thalsimine	C38H40N2O7
189	TG 38:6; TG(12:3/12:3/14:0)	C41H66O6
190	SM 32:2; SM(d14:0/18:2)	C37H73N2O6P
191	SM 32:1; SM(d14:0/18:1)	C37H75N2O6P
192	SM 33:1; SM(d14:0/19:1)	C38H77N2O6P
193	Glycocholic acid	C26H43NO6
194	PC(16:0/16:0)	C40H80NO8P
195	1,2-Dilinoleoyl-sn-glycero-3-phosphoethanolamine	C41H74NO8P
196	Plasmenyl-PC 34:2; PC(P-14:0/20:2)	C42H80NO7P
197	Plasmenyl-PC 35:5; PC(P-15:0/20:5)	C43H76NO7P
198	1-(1Z-Octadecenyl)-2-(5Z,8Z,11Z,14Z-eicosatetraenoyl)-sn-glycero-3-phosphoethanolamine	C43H78NO7P
199	PC(18:3(6Z,9Z,12Z)/16:0)	C42H78NO8P
200	Glyzaglabrin	C16H10O6
201	PE(18:2(9Z,12Z)/20:4(8Z,11Z,14Z,17Z))	C43H74NO8P
202	Plasmenyl-PC 36:3; PC(P-14:0/22:3)	C44H82NO7P
203	PC(20:2(11Z,14Z)/15:0)	C43H82NO8P
204	Plasmenyl-PC 37:6; PC(P-15:0/22:6)	C45H78NO7P
205	2-Hydroxy-3-phenylpropenoate	C15H11I4NO4
206	Heptadecanoic acid	C17H34O2
207	PC(20:4(8Z,11Z,14Z,17Z)/16:1(9Z))	C44H78NO8P
208	Hexaethylene glycol	C12H26O7
209	PC(16:0/20:3(5Z,8Z,11Z))	C44H82NO8P
210	Plasmenyl-PC 38:5; PC(P-16:0/22:5)	C46H82NO7P
211	1-(1Z-Octadecenyl)-2-(9Z-octadecenoyl)-sn-glycero-3-phosphocholine	C44H86NO7P
212	Plasmenyl-PC 38:4; PC(P-14:0/24:4)	C46H84NO7P
213	SM 41:2; SM(d14:1/27:1)	C46H91N2O6P
214	PC(18:3(6Z,9Z,12Z)/20:4(8Z,11Z,14Z,17Z))	C46H78NO8P
215	PC(18:2(9Z,12Z)/20:4(5Z,8Z,11Z,14Z))	C46H80NO8P
216	SM 42:2; SM(d14:0/28:2)	C47H93N2O6P
217	PC(18:3(6Z,9Z,12Z)/22:6(4Z,7Z,10Z,13Z,16Z,19Z))	C48H78NO8P
218	Hypoxanthine	C5H4N4O
219	PC(22:5(4Z,7Z,10Z,13Z,16Z)/18:1(9Z))	C48H84NO8P
220	PC(18:2(9Z,12Z)/22:2(13Z,16Z))	C48H88NO8P
221	Indole	C8H7N
222	PC(22:6(4Z,7Z,10Z,13Z,16Z,19Z)/22:5(7Z,10Z,13Z,16Z,19Z))	C52H82NO8P
223	PC(22:5(7Z,10Z,13Z,16Z,19Z)/22:5(7Z,10Z,13Z,16Z,19Z))	C52H84NO8P
224	Indoleacetic acid	C10H9NO2
225	PC(MonoMe(11,5)/DiMe(13,5))	C53H95NO10P
226	TG 66:21; TG(22:7/22:7/22:7)	C69H92O6
227	Irisresorcinol	C23H38O2
228	Oxalic acid	C2H2O4
229	D-Lactic acid	C3H6O3
230	Phenol	C6H6O
231	3-Hydroxybutyric acid	C4H8O3
232	p-Cresol	C7H8O
233	Hydroquinone	C6H6O2
234	1-Amino-1-cyclobutanecarboxylic acid	C5H9NO2
235	Caproic acid	C6H12O2
236	Isoquinoline	C9H7N
237	2-Hydroxy-2-methylbutyric acid	C5H10O3
238	Acetic acid	C2H4O2
239	Benzoic acid	C7H6O2
240	Isorhynchophylline	C22H28N2O4
241	Pyroglutamic acid	C5H7NO3
242	4-Methyl-2-oxovaleric acid	C6H10O3
243	3-Methylindole	C9H9N
244	L-(-)-Phenylalanine	C9H11NO2
245	L-Norleucine	C6H13NO2
246	2-Hydroxyisocaproic acid	C6H12O3
247	2-Phenylpropanal	C9H10O
248	Adenine	C5H5N5
249	4-Hydroxybenzoic acid	C7H6O3
250	3,5,5-Trimethyl-1,2-cyclopentanedione	C8H12O2
251	L-Carnitine	C7H15NO3
252	Leucenol	C8H10N2O4
253	Cyclohexane	C6H12
254	4-Hydroxyquinoline	C9H7NO
255	Glutamine	C5H10N2O3
256	1H-Indole-2,3-dione	C8H5NO2
257	L-Glutamic acid	C5H9NO4
258	trans-Cinnamic acid	C9H8O2
259	5,6-Dihydroxyindole	C8H7NO2
260	L-(+)-tartaric acid	C4H6O6
261	2-(2-Thienyl)furan	C8H6OS
262	2-Methoxy-4-vinylphenol	C9H10O2
263	Anethofuran	C10H16O
264	3,5-Dihydroxybenzoic acid	C7H6O4
265	L-Histidine	C6H9N3O2
266	2-Hydroxy-2,6,6-trimethylcyclohexanone	C9H16O2
267	Linoleic acid	C18H32O2
268	Indole-3-acetaldehyde	C10H9NO
269	3-Hydroxyvalproic acid	C8H16O3
270	3-Hydroxyoctanoic acid	C8H16O3
271	1-(1-methylethenyl)-3-(1-methylethyl)-benzene	C12H16
272	Acetic anhydride	C4H6O3
273	m-Coumaric acid	C9H8O3
274	(E)-1,11-Tridecadiene-3,5,7,9-tetrayne	C13H8
275	4-Methoxyphenylacetic acid	C9H10O3
276	Karahana lactone	C10H14O2
277	L-Leucine	C6H13NO2
278	Benzyl chloride	C7H7Cl
279	1,3-Cyclohexanedicarboxylic acid	C8H12O4
280	L-Pipecolic acid	C6H11NO2
281	L-Tryptophan	C11H12N2O2
282	Phenol sulphate	C6H6O4S
283	Suberic acid	C8H14O4
284	1,1,1-Trichloroethane	C2H3Cl3
285	5-Phenylvaleric acid	C11H14O2
286	Hippuric acid	C9H9NO3
287	ParaXanthine	C7H8N4O2
288	L-Tyrosine	C9H11NO3
289	2-Hydroxybenzaldehyde	C7H6O2
290	Mannitol	C6H14O6
291	5-(Methylthio)salicylic acid	C8H8O3S
292	3-Furancarboxylic acid, tetrahydro-4-methylene-5-oxo-2-propyl-, (2R,3S)-rel-	C9H12O4
293	(1R,2R,4R)-1,8-Epoxy-p-menthane-2,4-diol	C10H18O3
294	Undecanoic acid	C11H22O2
295	p-Cresol sulfate	C7H8O4S
296	Glycyl-Hydroxyproline	C7H12N2O4
297	Azelaic acid	C9H16O4
298	2-(3-Methylbutyl)-1H-pyrrolo[2,3-b]pyridine	C12H16N2
299	2-aminophenol sulphate	C6H7NO4S
300	Pyrocatechol sulfate	C6H6O5S
301	cis-2-Hydroxycinnamate	C5H6N2O4S
302	Quinolin-2-ol	C9H7NO
303	LysoPC 14:0	C22H46NO7P
304	11,12,13-Trinor-1(10)-spirovetivene-2,7-dione	C12H16O2
305	Hexylresorcinol	C12H18O2
306	Leucodopachrome	C9H9NO4
307	cis-p-Coumarate	C10H13ClN2
308	Yuzu lactone	C12H20O2
309	2-Amino-3-methylimidazo[4,5-f]quinoline	C11H10N4
310	Xanthotoxol	C11H6O4
311	Sebacic acid	C10H18O4
312	2-Methyloctanal	C9H18O
313	Diuron-desdimethyl	C7H6Cl2N2O
314	O-methoxycatechol-O-sulphate	C7H8O5S
315	Tryptophan	C11H12N2O2
316	DL-Indole-3-lactic acid	C11H11NO3
317	Pyrogallol-2-O-sulphate	C6H6O6S
318	2,4-Di-tert-butylphenol	C14H22O
319	LysoPC 15:0	C23H48NO7P
320	Phenylglyoxylic acid	C8H6O3
321	Jasmonic acid	C12H18O3
322	Urolithin B	C13H8O3
323	2-Amino-3,4-dimethylimidazo[4,5-f]quinoline	C12H12N4
324	3-Indoxyl sulfate	C8H7NO4S
325	LysoPC 16:0	C24H50NO7P
326	(1R,2R)-1,2,7,7-Tetramethylbicyclo[2.2.1]heptan-2-ol	C11H20O
327	LysoPC 16:1	C24H48NO7P
328	3-Oxo-3-phenylpropanoate	C13H12O3
329	Undecanedioic acid	C11H20O4
330	3-Hydroxydodecanoic acid	C12H24O3
331	Pantothenic acid	C9H17NO5
332	Zwiebelane B	C6H10OS2
333	Ferulic acid ethyl ester	C12H14O4
334	(10betaH,11xi)-11-Hydroxy-13-nor-6-eremophilen-8-one	C14H22O2
335	1-Methyl-6-phenyl-1H-imidazo[4,5-b]pyridin-2-amine	C13H12N4
336	13-Oxo-9,11-tridecadienoic acid	C13H20O3
337	LysoPC 18:0	C26H54NO7P
338	3,4-Methylenesebacic acid	C12H18O4
339	trans-Traumatic acid	C12H20O4
340	5-Hydroxydopamine	C8H11NO3
341	D-Ribose 5-phosphate	C5H11O8P
342	Dodecanedioic acid	C12H22O4
343	4-Hydroxy-8-methoxy-2H-furo[2,3-h]-1-benzopyran-2-one	C12H8O5
344	3,5-Di-tert-butyl-2-hydroxybenzaldehyde	C15H22O2
345	2-Hydroxyacorenone	C15H24O2
346	LysoPC 18:2	C26H50NO7P
347	3-Carboxy-4-methyl-5-propyl-2-furanpropionic acid	C12H16O5
348	L-Iditol	C6H14O6
349	2-Ethyl-1,3,3-trimethyl-2-norbornanol	C12H22O
350	Pentadecanoic acid	C15H30O2
351	Gentisein	C13H8O5
352	LysoPC 18:3	C26H48NO7P
353	3-Hydroxymyristic acid	C14H28O3
354	2-Methylundecanal	C12H24O
355	Nicotinamide	C16H23NO
356	Isopimpinellin	C13H10O5
357	(1Z,4Z)-1,5-bis(4-hydroxyphenyl)-1,4-pentadiene	C17H16O2
358	2,4-Diisopropyl-3-methylphenol	C13H20O
359	LysoPC 20:1	C28H56NO7P
360	Picolinamide	C16H14O3
361	3-Furancarboxylic acid, tetrahydro-4-methylene-2-octyl-5-oxo-, (2R,3S)-rel-	C14H22O4
362	LysoPC 20:2	C28H54NO7P
363	LysoPC 20:3	C28H52NO7P
364	N-Lauroylglycine	C14H27NO3
365	Tetradecanedioic acid	C14H26O4
366	Glu-Leu	C11H20N2O5
367	O-Phospho-L-tyrosine	C9H12NO6P
368	Homovanillic acid sulfate	C9H10O7S
369	Pentachlorophenol	C6HCl5O
370	2,4-Dichloro-5-ethyl-3-methylphenol	C9H10Cl2O
371	Abscisic acid	C15H20O4
372	Dodecyl phosphate	C12H27O4P
373	4-(1,1,3,3-Tetramethylbutyl)-phenol	C14H22O
374	3-carboxy-4-methyl-5-pentyl-2-furanpropanoic acid	C14H20O5
375	Estrone	C18H22O2
376	LysoPC 20:4	C28H50NO7P
377	N-Lauroylsarcosine	C15H29NO3
378	DL-.beta.-Hydroxypalmitic acid	C16H32O3
379	Phloretin	C15H14O5
380	Gamma-Linolenic acid	C18H30O2
381	3b-Hydroxy-6b-methoxy-7(11)-eremophilen-12,8a-olide	C16H24O4
382	LysoPC 20:5	C28H48NO7P
383	LysoPC 22:4	C30H54NO7P
384	LysoPC 22:5	C30H52NO7P
385	Octadecadienoate	C18H32O2
386	LysoPC 22:6	C30H50NO7P
387	Myristoylglycine	C16H31NO3
388	Oroselone	C14H10O3
389	Hexadecanedioic acid	C16H30O4
390	.omega.-Benzoyloxyphloracetophenone	C15H12O6
391	Edetic Acid	C10H16N2O8
392	Nordihydrocapsaicin	C17H27NO3
393	3,8-Dihydroxy-6-methoxy-7(11)-eremophilen-12,8-olide	C16H24O5
394	13-HODE	C18H32O3
395	Avenoleic acid	C18H32O3
396	LysoPE 16:1	C21H42NO7P
397	LysoPE 18:0	C23H48NO7P
398	3-(8,11,14-Pentadecatrienyl)phenol	C21H30O
399	LysoPE 18:1	C23H46NO7P
400	Sugiol	C20H28O2
401	Eicosapentaenoic acid	C20H30O2
402	5,6-Dehydroarachidonic acid	C20H30O2
403	LysoPE 18:2	C23H44NO7P
404	Cis-8,11,14,17-Eicosatetraenoic acid	C20H32O2
405	3-Cyclopentene-1-octanoic acid, 2-(3-hydroxy-1-penten-1-yl)-5-oxo-	C18H28O4
406	9-Oxo-11-(3-pentyl-2-oxiranyl)-10E-undecenoic acid	C18H30O4
407	1,2,3,4-Tetrahydro-1-phenyl-4-(2-phenylethyl)naphthalene	C24H24
408	15,16-DiHODE	C18H32O4
409	3,7-Dihydroxy-3',4'-dimethoxyflavone	C17H14O6
410	2'-Hydroxy-2,3,5'-trimethoxychalcone	C18H18O5
411	LysoPE 20:3	C25H46NO7P
412	Octadecanedioic acid	C18H34O4
413	LysoPE 20:4	C25H44NO7P
414	1,3,5,8-Tetrahydroxy-6-methoxy-2-methylanthraquinone	C16H12O7
415	5-(8-Pentadecenyl)-1,3-benzenediol	C21H34O2
416	Cembrene	C20H32
417	18-Hydroxyeicosatetraenoic acid	C20H32O3
418	LysoPE 20:5	C25H42NO7P
419	LysoPE 22:5	C27H46NO7P
420	Dodecylbenzenesulfonic acid	C18H30O3S
421	Docosahexaenoic acid	C22H32O2
422	FAHFA 19:0; FAHFA(16:0/3:0)	C19H36O4
423	Isonicotineamide	C19H23NO4
424	LysoPE 22:6	C27H44NO7P
425	Inosine 2',3'-cyclic phosphate	C10H11N4O7P
426	3,3',4,4'-Tetrahydroxy-5,5'-diisopropyl-2,2'-dimethylbiphenyl	C20H26O4
427	2-Methyl-5-(8,11-pentadecadienyl)-1,3-benzenediol	C22H34O2
428	Adrenic acid	C22H36O2
429	Cadaverine	C20H32O4
430	Bavachinin	C21H22O4
431	Myristic acid	C14H28O2
432	15S-Hydroperoxy-11Z,13E-eicosadienoic acid	C20H36O4
433	(-)-Quebrachamine	C19H26N2
434	Hexadecanedioic acid, 3,3,14,14-tetramethyl-	C20H38O4
435	N-Methylaspidospermatidine	C19H24N2
436	delta6-Dehydroferruginol	C20H28O
437	N-Octanoylsphingosine-1-phosphate	C26H52NO6P
438	Oleana-1,9(11)-dien-28-oic acid, 2-cyano-3,12-dioxo-, methyl ester	C32H43NO4
439	Inosine 2'-phosphate	C10H13N4O8P
440	Apigenin 7-sulfate	C15H10O8S
441	Pregnanetriolone	C21H34O4
442	Thelephoric acid	C18H8O8
443	Oleic acid	C18H34O2
444	Tebufenozide	C22H28N2O2
445	19S-Methoxytubotaiwine	C21H26N2O3
446	3.alpha.-Galactobiose-CH3	C13H24O11
447	FAHFA 21:0; FAHFA(18:0/3:0)	C21H40O4
448	Psoromic acid	C18H14O8
449	N-Methylputrescine	C16H12ClFN2O
450	16,16-Dimethylprostaglandin A1	C22H36O4
451	Epitestosterone sulfate	C19H28O5S
452	Tetracosanoic acid	C24H48O2
453	5.alpha.-Androstan-3.beta.-ol-17-one sulfate	C19H30O5S
454	FAHFA 23:3; FAHFA(7:0/16:3)	C23H38O4
455	12a-Hydroxy-3-oxocholadienic acid	C24H34O4
456	4',5,7-Trihydroxy 3,3',6,8-tetramethoxyflavone	C19H18O9
457	Nutriacholic acid	C24H38O4
458	Palmitelaidic acid	C16H30O2
459	Pregnenolone sulfate	C21H32O5S
460	FAHFA 24:1; FAHFA(16:1/8:0)	C24H44O4
461	(3.beta.)-Allopregnanolone sulfate	C21H34O5S
462	Perfluorohexane sulfonic acid	C6HF13O3S
463	5-(12,15-Heneicosadienyl)-1,3-benzenediol	C27H44O2
464	5-Heneicosyl-1,3-benzenediol	C27H48O2
465	Honyucitrin	C25H26O5
466	Cholic acid	C24H40O5
467	FAHFA 25:2; FAHFA(18:2/7:0)	C25H44O4
468	LysoPA 16:0; LysoPA 16:0	C19H39O7P
469	4-Pregnen-17.alpha., 20.beta.-diol-3-one-20-sulfate	C21H32O6S
470	FAHFA 25:0; FAHFA(16:0/9:0)	C25H48O4
471	Perfluorooctanoic acid	C8HF15O2
472	Palmitic acid	C16H32O2
473	Apo-8'-lycopenal	C30H40O
474	2-Hydroxyethylphosphonate	C21H28O5
475	FAHFA 26:3; FAHFA(18:3/8:0)	C26H44O4
476	17a,21-Dihydroxy-5b-pregnane-3,11,20-trione	C21H30O5
477	4-Hydroxybutanoic_acid	C23H36O7
478	(R)-3-Hydroxybutanoate	C25H28N6O
479	LysoPA 18:2; LysoPA 18:2	C21H39O7P
480	PC(16:0/18:1(9Z))	C42H82NO8P
481	3-Hydroxy-2-methylpropanoate	C24H20N6O3
482	FAHFA 27:0; FAHFA(9:0/18:0)	C27H52O4
483	FAHFA 27:0; FAHFA(8:0/19:0)	C27H52O4
484	13'-Carboxy-gamma-tocopherol	C28H46O4
485	Glycoursodeoxycholic acid	C26H43NO5
486	Glycodeoxycholic acid	C26H43NO5
487	FAHFA 28:2; FAHFA(13:1/15:1)	C28H50O4
488	PC(16:0/18:2(9Z,12Z))	C42H80NO8P
489	PC(18:0/18:2(9Z,12Z))	C44H84NO8P
490	LysoPA 20:4; LysoPA 20:4	C23H39O7P
491	Perfluorononanoic acid	C9HF17O2
492	Trihydroxycoprostanoic acid	C28H48O5
493	PC(18:2(9Z,12Z)/18:2(9Z,12Z))	C44H80NO8P
494	LysoPE 17:0	C22H46NO7P
495	Maslinic acid	C30H48O4
496	PC(22:4(7Z,10Z,13Z,16Z)/18:3(6Z,9Z,12Z))	C48H82NO8P
497	Carpaine	C28H50N2O4
498	PC(22:5(4Z,7Z,10Z,13Z,16Z)/18:3(6Z,9Z,12Z))	C48H80NO8P
499	PE(18:2(9Z,12Z)/18:0)	C41H78NO8P
500	Perfluorooctanesulfonic acid	C8HF17O3S
501	LysoPE 20:2	C25H48NO7P
502	Plasmenyl-PE 20:0; PE(P-16:0/4:0)	C25H50NO7P
503	LysoPG 18:1; LysoPG 18:1	C24H47O9P
504	PE(20:4(8Z,11Z,14Z,17Z)/16:0)	C41H74NO8P
505	Perfluorodecanoic acid	C10HF19O2
506	LysoPS 18:1; LysoPS 18:1	C24H46NO9P
507	Pelargonic acid	C9H18O2
508	Pentaethylene glycol	C10H22O6
509	Phenylalanine	C9H11NO2
510	FAHFA 34:3; FAHFA(16:0/18:3)	C34H60O4
511	FAHFA 34:1; FAHFA(17:1/17:0)	C34H64O4
512	Phosmet-oxon	C11H12NO5PS
513	Plasmenyl-PC 20:0; PC(P-14:0/6:0)	C28H56NO7P
514	LysoPS 20:4; LysoPS 20:4	C26H44NO9P
515	LysoPC 16:2	C24H46NO7P
516	Prexanthoperol	C20H26O3
517	FAHFA 36:5; FAHFA(18:3/18:2)	C36H60O4
518	FAHFA 36:3; FAHFA(18:2/18:1)	C36H64O4
519	FAHFA 36:3; FAHFA(16:0/20:3)	C36H64O4
520	Taurolithocholic acid sulfate	C26H45NO8S2
521	3'-Galactosyllactose	C18H32O16
522	FAHFA 36:1; FAHFA(18:1/18:0)	C36H68O4
523	Propionic acid	C3H6O2
524	Plasmenyl-PC 18:0; PC(P-14:0/4:0)	C26H52NO7P
525	Plasmenyl-PC 17:0; PC(P-15:0/2:0)	C25H50NO7P
526	[DAla2] Leu-Enkephalin, amide	C29H40N6O6
527	SM 34:1; SM(d14:0/20:1)	C39H79N2O6P
528	LysoPC 17:0	C25H52NO7P
529	LysoPI 16:1; LysoPI 16:1	C25H47O12P
530	LysoPI 16:0; LysoPI 16:0	C25H49O12P
531	SM 34:1; SM(d14:1/20:0)	C39H79N2O6P
532	Plasmenyl-PC 18:0; PC(P-16:0/2:0)	C26H52NO7P
533	FAHFA 38:6; FAHFA(18:2/20:4)	C38H62O4
534	Stearic acid	C18H36O2
535	FAHFA 38:3; FAHFA(16:0/22:3)	C38H68O4
536	LysoPC 19:1	C27H54NO7P
537	LysoPI 18:2; LysoPI 18:2	C27H49O12P
538	(3'RS,3'SR)-Astaxanthin	C40H52O4
539	LysoPI 18:1; LysoPI 18:1	C27H51O12P
540	LysoPI 18:0; LysoPI 18:0	C27H53O12P
541	Taurine	C2H7NO3S
542	Tetraethylene glycol	C8H18O5
543	FAHFA 40:7; FAHFA(20:4/20:3)	C40H64O4
544	Tetrahydroalstonine	C21H24N2O3
545	FAHFA 40:4; FAHFA(18:1/22:3)	C40H70O4
546	LysoPI 20:4; LysoPI 20:4	C29H49O12P
547	LysoPI 20:3; LysoPI 20:3	C29H51O12P
548	Tridecanoic acid	C13H26O2
549	Uric acid	C5H4N4O3
550	PE(18:2(9Z,12Z)/16:0)	C39H74NO8P
551	PE(18:1(11Z)/16:0)	C39H76NO8P
552	Plasmenyl-PE 36:4; PE(P-16:0/20:4)	C41H74NO7P
553	SM 32:1; SM(d14:1/18:0)	C37H75N2O6P
554	PE(18:0/18:3(9Z,12Z,15Z))	C41H76NO8P
555	2-Hydroxy-2-methylpropanoate	C24H40O4
556	Plasmenyl-PE 38:5; PE(P-16:0/22:5)	C43H76NO7P
557	Plasmenyl-PE 38:4; PE(P-18:0/20:4)	C43H78NO7P
558	PE(18:2(9Z,12Z)/20:4(5Z,8Z,11Z,14Z))	C43H74NO8P
559	PE(20:4(8Z,11Z,14Z,17Z)/18:1(9Z))	C43H76NO8P
560	PE(18:0/20:4(8Z,11Z,14Z,17Z))	C43H78NO8P
561	PG 36:4; PG(16:0/20:4)	C42H75O10P
562	PG 36:3; PG(18:1/18:2)	C42H77O10P
563	PG 36:2; PG(18:1/18:1)	C42H79O10P
564	PE(20:5(5Z,8Z,11Z,14Z,17Z)/20:5(5Z,8Z,11Z,14Z,17Z))	C45H70NO8P
565	PC 34:2; PC(16:0/18:2)	C42H80NO8P
566	PC 34:1; PC(16:0/18:1)	C42H82NO8P
567	Plasmenyl-PC 36:4; PC(P-16:0/20:4)	C44H80NO7P
568	PI 34:2; PI(16:0/18:2)	C43H79O13P
569	PI 34:1; PI(16:0/18:1)	C43H81O13P
570	PC 36:4; PC(16:0/20:4)	C44H80NO8P
571	PC 36:4; PC(18:2/18:2)	C44H80NO8P
572	PI 36:4; PI(16:0/20:4)	C45H79O13P
573	PI 36:3; PI(18:1/18:2)	C45H81O13P
574	PI 36:2; PI(18:1/18:1)	C45H83O13P
575	PI 38:5; PI(18:1/20:4)	C47H81O13P
576	PI 38:4; PI(18:0/20:4)	C47H83O13P
577	HemiBMP 60:15; HemiBMP(20:5/20:5/20:5)	C66H99O11P
