# Supplementary material for: Integrated Transcriptome and Metabolomics Analyses Show MYC as a Potential Therapeutic Target for Behçet's Uveitis
Source: Adv Sci (Weinh). 2025 Jun 30;12(36):e17843. doi: 10.1002/advs.202417843 (PMC12463086; doi:10.1002/advs.202417843)
Supplement: Supplementary file 4 — Supplemental Table 3 [file ADVS-12-e17843-s001.xlsx]

## Sheet: Figure 3I
Betweenness	Stress	Radiality	MNC	MCC	EPC	EcCentricity	Degree	Closeness	BottleNeck	Betweenness|Stress|Radiality|MNC|MCC|EPC|EcCentricity|Degree|Closeness|BottleNeck
MYC	MYC	RPS3A	CD8A	STAT1	CD8A	CXCR4	CD8A	MYC	MYC	MYC
CD8A	CD8A	RPL4	STAT1	IRF1	STAT1	HSPA5	MYC	CD8A	CD8A	LCK
HSPA5	ANXA5	PABPC1	MYC	PSMB8	MYC	MYC	STAT1	STAT1	ISG15	STAT1
NFKBIA	LDHA	PKM	LCK	ISG15	LCK	ZFP36	LCK	NFKBIA	PHB2
ISG15	LCK	NME2	PSMB8	IRF9	NFKBIA	ANXA5	IRF1	LCK	RPS3A
LCK	HSPA5	HSPA5	NFKBIA	BST2	CD69	LCK	PSMB8	ANXA5	LCK
STAT1	NFKBIA	ISG15	CD3E	XAF1	PSMB8	TAPBP	NFKBIA	IRF1	HNRNPDL
ANXA5	STAT1	BST2	IRF1	IFI6	ANXA5	FLT3LG	CD3E	ISG15	HSPA5
RPL4	ISG15	CXCR4	RPL4	CD8A	IRF1	PHB2	ISG15	CXCR4	BIN1
RPS3A	MDH2	NFKBIA	ANXA5	LCK	ISG15	LDHA	RPL4	CD69	STAT1
PKM	HLA-DRB1	MYC	CD69	CD69	CD3E	TAP2	ANXA5	HSPA5	PUF60
HLA-DRB1	PKM	LDHA	RPS3A	UBE2L6	SELL	CASP4	RPS3A	RPS3A	IDH2
LDHA	SOD1	ANXA5	ISG15	ISG20	CD5	PKM	CD69	PKM	NFKBIA
ATP5H	ATP5H	SELL	CD5	SELL	CXCR4	CD3E	HSPA5	RPL4	TNFAIP3
PHB2	RPS3A	CD5	CXCR4	ANXA5	CD27	CCT3	PKM	PSMB8	PKM
IRF1	PHB2	CD8A	CD27	CD5	BST2	STAT1	CD5	BST2	CXCR4
PUF60	RPL4	LCK	PKM	CD27	IRF9	CD5	CXCR4	SELL	TAPBP
UQCRC1	SLC25A6	STAT1	CD3D	CXCR4	CD74	IER2	HLA-DRB1	PABPC1	EIF3F
PABPC1	UQCRC1	IRF1	BST2	CD3E	CD3D	PUF60	CD27	CD5	ATP5H
SOD1	IRF1	CD69	IRF9	MYC	PSMB10	HNRNPDL	ATP5H	LDHA	UQCRC1
