# Supplementary material for: Integrated Transcriptome and Metabolomics Analyses Show MYC as a Potential Therapeutic Target for Behçet's Uveitis
Source: Adv Sci (Weinh). 2025 Jun 30;12(36):e17843. doi: 10.1002/advs.202417843 (PMC12463086; doi:10.1002/advs.202417843)
Supplement: Supplementary file 5 — Supplemental Table 4 [file ADVS-12-e17843-s003.xlsx]

## Sheet: sample.information(2)
sample	batch	class	order
QC1	1	QC	1
QC2	1	QC	2
QC3	1	QC	3
BU15	1	BU	4
HC6	1	HC	5
HC18	1	HC	6
BU12	1	BU	7
HC19	1	HC	8
BU13	1	BU	9
HC20	1	HC	10
BU14	1	BU	11
BU20	1	BU	12
HC8	1	HC	13
QC4	1	QC	14
BU4	1	BU	15
HC9	1	HC	16
BU5	1	BU	17
BU16	1	BU	18
HC7	1	HC	19
HC10	1	HC	20
BU6	1	BU	21
HC11	1	HC	22
BU7	1	BU	23
BU8	1	BU	24
QC5	1	QC	25
HC12	1	HC	26
BU9	1	BU	27
BU10	1	BU	28
BU17	1	BU	29
BU11	1	BU	30
BU18	1	BU	31
HC13	1	HC	32
BU2	1	BU	33
BU3	1	BU	34
HC14	1	HC	35
QC6	1	QC	36
HC15	1	HC	37
HC4	1	HC	38
HC16	1	HC	39
HC5	1	HC	40
HC1	1	HC	41
BU1	1	BU	42
HC17	1	HC	43
HC2	1	HC	44
HC3	1	HC	45
BU19	1	BU	46
QC7	1	QC	47
